# Supplementary material for: Short-term imaging response after drug-eluting embolic trans-arterial chemoembolization delivered with the Surefire Infusion System® for the treatment of hepatocellular carcinoma
Source: PLoS One. 2017 Sep 1;12(9):e0183861. doi: 10.1371/journal.pone.0183861 (PMC5580978; doi:10.1371/journal.pone.0183861)
Supplement: S1 File — Deidentified imaging response and laboratory data used in study. (XLSX) [file pone.0183861.s001.xlsx]

## Sheet: Imaging Response
premeasurement - reader 1	post measurement - reader 1	Premeasurement - reader 2	post measurement - reader 2
A) right seg 7: 2.4 cm; B) left seg 4: 2.0 cm; C) seg 3: 1.5 cm; D) seg 8 dome 0.8 cm; E) seg 9: 1.3 cm; F) seg 2: 1.3 cm	A) 2.2 cm; B) 0 cm; C) 0 cm; D) 0 cm; E) 0 cm; F) 0 cm	A) right seg 7 2.4cm B) left seg 4 2.2cmC) seg 3 1.5cmD) seg 8 dome 0.6cm E)seg 5 0.9cm F)seg 2 1.1cm	A)2.2cm B) 0 C) 0 D) 0 E)0 F) 0	CR 5, PR 1
A) 1.6 cm, B) 1.6 cm	A) 0.8 cm B) 0 cm	A) left 1.3cm B)right 1.6cm	A) 0.6 B) 0	CR 1, PR 1
A) 9.4 cm (two measurements added together)B) 2.4 cm	A) 2.5 cm; B) 2.1 cm	A) left 7.4cm b)3.2cm	jjk	PR 2
1.5 cm	1.2 cm	1.4cm	1.1cm	SD 1
A) left: 3.5 cm; B) right: 6.6 cm	A) left: 0 cm; B) right: 4.0 cm	2.8cm left, 6.3cm Right	0cm left, 3.3cm right	CR 1, PR 1
A) 3.4 cm; B) 3.2 cm	A) 0 cm, B) 2.4 cm	A)2.7cm b)2.8cm	A)0 b)2.6cm	CR 1, SD 1
9.0 cm	6.4 cm	7.7cm	5.4cm	PR 1
A) seg 7/8: 3.9 cm, B) seg 5: 3.2 cm, C) seg 5: 1.1 cm	A) 0 cm, B) 0 cm, C) 0 cm	A)3.7 seg 7/8 B)2.6 seg 5 c) 1cmseg 5	0,0,0	CR 3
A) segment 6: 6.4 cm; B) segment 8: 5.8 cm	A) segment 6: 0.0 cm; B) Segment 8: 4.7 cm	a) 4.6cm seg 6 b) 4.7cm seg 8	a) 0 seg 6 b) 4.7cm seg 8	CR1, SD 1
1.5 cm	0 cm	0.9cm	0	CR 1
2.7 cm	2.0 cm	2.6cm	1.7cm	PR 1
A) 1.6 cm, B) seg 5/6: 1.1 cm	A) 0 cm; B) 0 cm	1.7cm seg 7, 1.1 seg 5/6	0 seg 7, 0 seg 5/6	CR 2
A) dome: 2.1 cm; B) segment 8: 2.3 cm	A) dome: 2.3 cm; B) segment 8: 1.8 cm	a)1.8 dome b)1cm seg 8	a)1.8cm dome b) 0.5cm seg 8	PR 1, SD 1
2.4 cm	0 cm	2.2cm	0cm	CR 1
A) seg 2/3: 2.0 cm; B) seg 6/7: 1.2 cm	A) seg 2/3: 1.9 cm; B) seg 6/7: 1.0 cm	1.9cm seg 2/3, 1.1cm seg 6/7	1.6cm seg 2/3. 1.1 seg 6/7	SD 2
1.2 cm	0.4 cm	1.1	0.4	PR 1
5.7 cm	0 cm	4.1	0cm	CR 1
1) right lobe : 2.4 cm; 2) left lobe: 1.2 cm	1) right: 0.7 cm; 2) 0 cm	1) 1.1cm right 2)1.5cm	1) 0.4cm right 2) 0	CR 1, PR 1
1.6	0	1.6.cm	0cm	CR 1
1.7 cm	0.7 cm	1.5cm	0.5cm	PR 1
1.2 cm	0 cm	1.1cm	0	CR 1
A) 1.4 cm; B) 1.9 cm	A) 0 cm; B) 0.6 cm	A) 1.4 cm; B) 1.9 cm	A) 0 cm; B) 0.6 cm	CR 1, PR 1
				CR 21 (54%), PR 12 (31%) , SD 6 (15%)
				39 lesions
			22 pts:

## Sheet: Lab Data
Liver Disease	Pre-CP	Post-CP (4-8 wks, after second tx if 2 tx)	Pre TB	Pre AP	Pre AST	Pre ALT	Pre Alb	Pre AFP	Post TB	Post AP	Post AST	Post ALT	Post Alb	Post AFP	INR
NASH	A6	4/29 labs: A5	0.57	167	49	60	3.8	2	0.23	226	63	66	2.8	-	0.99					0.57	167	0.23	226
		6/15 labs: A6							0.5	186	44	43	3.9	2.3
									0.86	228	54	74	3.4	3.2
HCV	A6	A6	0.9	64	124	75	3.5	181.1	1.1	53	127	80	3.5	58						0.9	64	1.1	53
			0.9	-	90	59	3.5	112.1	0.8	64	144	87	3.6	90.8
									1.2	67	154	87	3.1	158.7
									1.3	65	144	79	3.3	130.7
									0.9	60	86	52	3.1	107.1	1.3	more later labs in amalga
EtOH	A6	B9	0.6	146	72	55	3.1	-	0.6	80	53	31	2.8	6.1						0.7	120	0.6	80
			1.5	142	53	41	3	-	0.9	92	83	46	2.8	5.5
			0.6	-	55	33	2.7	5.7	1.0	109	68	31	2.5	3.5
			0.7	120	50	27	2.8	6.5	1.3	90	76	42	2.8	5.9
									1.8	-	70	38	2.8	-
									3	-	62	29	2.3	5.5	1.5
HCV; liver transplant 8/18/15	C11	B7	0.5	86	44	57	4.1	-	0.5	87	37	60	3.5	-						0.5	86	0.5	87
			0.5	-	24	23	3.8	3.2	1.7	74	16	56	2.3	1.5
			-	-	-	-	-	3.5	0.8	86	12	35	3.7	-
									0.5	79	24	23	3.8	3.2	1.1
									14.9		1050	1578	1.8	-	1.1
HBV	A5	A6	1.7	120	150	155	3.7	-	0.6	99	42	55	3.3	125.5						1.5	97	0.4	94
			1.5	97	118	115	3.9	615	0.4	94	39	34	3.3	68.3
									0.4	94	34	34	3.3	-	1.3
									0.4	73	33	39	4	110
									0.4	94	30	32	3.6	39.5
									0.6	90	34	31	4.1	79.5		more later labs in amalga
EtOH	B9	B9	2.5	108	23	11	3.2	27.6	1.9	91	25	9	3.3	14.8						2.5	108	1.9	91
									2.7	105	22	11	3.3	27.6	1.3
									1.8	122	25	11	3.3	60.6
HBV	A5	A5	0.4	82	22	39	3.8	2.3	0.6	79	24	29	4.4	2.6	1					0.4	82	0.6	79
									0.4	98	29	50	3.9	-	1
HBV	A6	A5	0.9	102	33	37	3.5	126.7	0.6	137	35	39	4.1	123.2						0.9	102	0.7	164
									0.7	-	45	43	3.6	123
									0.7	164	42	37	4.3	197.5	1.1
									0.6	158	43	51	4.4	16
HCV, EtOH	A5	B7	0.3	117	70	103	4	7.9	0.4	163	81	121	3.5	-	1.4					0.3	117	0.3	159
									0.3	159	94	121	4	7.2
EtOH; transplant 12/12/15	B7	B8	0.9	-	39	14	3.1	790.2	0.9	182	35	17	2.9	361.7						0.9	217	1	261
									1	261	53	24	2.9	-	1.4
									0.2	-	14	10	4.4	2.9
									0.4	-	15	20	3.8	-
									0.6	155	12	18	4.1	485
HCV	A6	A6	1.2	174	181	94	3.2	14.8 (on 7/21/15)	1.3	202	149	75	2.7	14.1	1.1					1.2	174	1.3	202
									1.6	217	206	103	2.9	18.1
									0.9	202	165	87	3.1	15.8
									1.6	272	310	203	2.7	-
HCV; transplant 5/29/2016	A5	B7	0.9	119	31	22	4.3	2.2	1.1	108	31	21	4.1	2.2	1.1					0.9	119	1.1	108
									1.2	112	29	22	4.1	3
									1	91	27	23	4	1.8	more labs on centricity
HBV	A5	A5	0.6	78	21	27	3.8	716.7	0.6	114	16	23	3.6	109.6	1.1					0.6	78	0.6	114
									0.6	85	19	25	3.7	-
HCV	B7	A6	1.4	179	43	25	3.5	20.2 (on 10/7/2015)	1	165	70	44	3.7	9.4	1.3					1.4	179	1	165
									1.2	168	46	30	3.4	9.6
									0.99	160	92	89	2.3	-
EtOH	B8	B7	1.1	88	44	26	3.5	13.6	1.5	93	51	41	3.1	13.6						1.1	88	1.5	93
									1.7	101	59	52	3.1	12.6	1.2
									1.1	86	51	47	3.2	11
HCV, NAFLD	A5	A5	1.6	75	44	33	3.7	-	1.3	76	36	26	3.8	1573	1.2					1.2	74	1.6	83
			1.4	77	44	36	3.9	-	1.6	83	31	25	3.6	8.3
			1.2	74	53	45	3.8	1584.5	1.8	84	40	36	3.8	8.1
HCV	B9	B7	-	-	-	-	-	4.2	0.6	199	57	37	2.5	5.5	1.3 pre and post					0.5	191	0.6	199
		B8	0.5	191	77	62	2.2	-	0.5	177	74	52	2.3	27.2
			0.5		68	43	2.5	-	0.4	127	52	36	2.4	4.4
HCV	A6	A6	0.2	84	33	36	3.6	10.8	0.4	67	44	33	3.3	-	pre INR =1					0.2	95	0.4	67
			0.2	95	41	37	3.4	-	0.3	78	31	26	3.6	4.9	post INR= 0.9
HCV	A5	A6	0.3	88	22	20	4.2	9.1	0.3	91	15	21	3.9	6.8						0.2	108	0.4	88
			0.2	108	16	18	4.3	-	0.4	88	15	18	4.1	8
									0.3	88	24	25	4.1	7.7
									0.3	84	21	25	4.2	9.2
HCV	A5	A5	0.9	89	33	21	3.7	13.5	1.0	81	37	28	4.1	7.9						0.7	81	1.0	81
			0.7	81	33	23	3.6	11.3	0.8	79	32	18	4.4	12.5	1.1
HCV	A5	A5	0.7	106	26	54	4.2	10.1	0.5	121	31	45	4.4	-	4/18 = 1.1					0.7	106	0.5	121
									0.8	128	34	60	3.9	7.9	5/26=
									0.5	110	34	64	4	8.6
NAFLD	A6	B7	1.7	233	30	49	3.3	14.1	1.2	190	27	46	3.2	24.5	1.3					1.4	205	1.2	190
			1.4	205	26	41	3.1	81.6	1.3	186	42	50	3.6	22.9
																				0.875909	120.818	0.834762	127.5
cirrhosis (EtOH vs. NASH)	B7	B8	1.1	130	33	16	3.3	-	1.1	121	51	22	3	-
			1.7	111	38	13	3.1	6.4	1.2	137	43	23	2.6	9.5
			1.5	111	32	15	3.2	7.5	1.3	141	46	30	2.7	-
									2	142	41	22	2.3	92.6
HBV	A5	A5	0.4	64	23	19	4.2	3.5	0.4	99	26	34	3.7	3.1	1.1
		need 2nd tx labs							0.5	99	21	23	3.7	3.3
									0.7	89	44	39	3.6	3.2
									0.7	82	31	32	3.9	3.2
HCV; liver transplant 10/12/15	C10	B7	1.2	74	37	18	2.6	5.8	1.2	80	40	18	2.8	5.8	1.3 1.2
									0.6	57	6	26	3.2	-
									0.4	86	9	19	3.4	-
									0.9	110	16	29	3.7	-
									0.8	70	17	11	3.9	-	more labs on centricity
HCV	A6	?	1.5	277	42	34	3.1	100.2
HCV	B8	B7	0.6	92	23	24	3.8	-	0.3	121	53	78	3	3	1.1
			0.5	82	18	25	3.9		0.5	139	19	26	4	3.7
HCV	C11	B9	2	116	90	37	2.5	-	1.9	158	62	52	2.5	10	1.6
			1.7	113	69	29	2.2	-	1.6	145	83	57	2.8	-	1.4
			1.8	143	36	25	1.7	4.6
HCV	A6	A6	0.6	201	36	50	3.2	1149.5	0.6	347	50	55	3.2	1404.1	1.2
		A5							0.5	326	48	55	4.2	1555	1.1
									0.7	373	80	95	3.5	1809.3
HCV	C10	C11	4.1	281	281	156	2.6	67075.9	5.6	254	442	271	1.7	946.6	pre INR=1.2
			4.3	231	234	162	2.6	-	7.5	81	66	39	3.3	-	post INR= 1.9
			3.7	248	128	70	2.4	-	7.9	166	83	41	2.6	-
									5.6	83	75	35	2.8	5116.4
NASH	A6	?	0.6	215	103	93	3.1	589.1	0.8	233	78	72	3.3	-
			0.9	242	99	107	3.5	668.7
			0.8	256	109	154	3.1	131.4
Cryptogenic Cirrhosis	A5	?	0.9	187	48	75	3.5	151							pre= 1.1
			0.7	185	55	67	3.7	142.2							post=?
			0.9	201	75	75	3.7	-
			0.7	179	53	56	3	130
HBV/HCV	A5	C11	0.9	210	123	67	2.9	6.9	2.4	271	221	138	2	-	post= 1.7
			1.4	160	114	47	2.4	5.1	3	194	155	95	1.6	-	post=1.8
